# Supplementary material for: Using qualitative study designs to understand treatment burden and capacity for self-care among patients with HIV/NCD multimorbidity in South Africa: A methods paper
Source: J Multimorb Comorb. 2023 Apr 7;13:26335565231168041. doi: 10.1177/26335565231168041 (PMC10088413; doi:10.1177/26335565231168041)
Supplement: Supplemental Material - Using qualitative study designs to understand treatment burden and capacity for self-care among patients with HIV/NCD multimorbidity in South Africa: A methods paper [file sj-xlsx-3-cob-10.1177_26335565231168041.xlsx]

## Sheet: Control Conditions
				Categories emerging from findings	Explanation of category	Tally with Int ref	Selected, edited verbatim quotes to illustrate	Reference [line + Interview]	Notes
				1.1.1 Have Knowledge and understanding
				1.2.1 Take medication as prescribed
				1.2.2. Attend clinic appointments
				1.2.3. Eat healthy diet
				1.2.5 Do more physical activity
				1.2.6 Monitor oneself for signs and symptoms
				1.2.7 Cope with stress/anxiety
				1.2.8 Cope with fears

## Sheet: Enacted Daily life 
				Categories emerging from findings	Explanation of category	Tally with Int ref	Selected, edited verbatim quotes to illustrate	Reference [line + Interview]	Notes
				2.1.1 Asking questions of HCP
				2.1.2 Access mass media
				2.1.3 Learn from experiences from friends and family
				2.1.4 Discuss with family
				2.2.1 Getting transport
				2.2.2 Organising funds for clinic visits
				2.2.3 Delegating home duties
				2.3.1 Timing and remembering medication
				2.3.2 Subsituting with healthier foods
				2.3.3 Allocating resources for healthier foods
				2.3.4 Allocating time (and resources) for physical activity
				2.3.5 Building motivation for physical activity
				2.3.6 Cutting out unhealthy habits
				2.4.1 Attending support groups/adherence clubs
				2.4.2 Mobilizing relational networks
				2.4.3 Building relationships with HCPs

## Sheet: Structural factors 
				Categories emerging from findings	Explanation of category	Tally with Int ref	Selected, edited verbatim quotes to illustrate	Reference [line + Interview]	Notes
				3.1.1 Long waiting times/Poor organisation around appointments
				3.1.2 Stock outs of meds
				3.1.3 Unavailability of tests/tools
				3.1.4 Poor communication between levels of care
				3.1.5 New social distancing rules - queues outside
				3.1.6 Staff to patient ratio	Staff shortages + influx of patients
				3.1.7 Health education resources	Lack of health information materials
				3.1.8 Time for consultation
				3.1.9 Poor administration in clinic
				3.1.10 Silod care
				3.1.11 Recommendations to improve services
				3.1.12 Individual expectations of health services
				3.2.1 HCP Attitudes to pts	Respect for patients, ignoring patients, positive remarks, empathy and suppor
				3.2.2 Continuity of care	Staff turnover, ways staff are deployed, no specialisation of carers (knowledge translation)
				3.2.3. Experience of power differential	Talking down to patients, patients feeling inadequate, not being treated equal, being dependent on public sector care
				3.3.1 Historical legacy of disadvantage	Apartheid legacy
				3.3.2 High rates of unemployment (self and family)
				3.3.3 Dependence on social grant for family needs		PU001[F48]
				3.3.4 Expense of travel, healthy foods, extra meds
				3.3.5 Living conditions
				3.4.1 Distance to clinics and hospitals
				3.4.2 Natural obstacles (river, mountains)
				3.4.3 Prevalence of crime in area
				3.4.4 Rural food advantage (subsistence farming and gathering)
				3.4.5 Unhealthy urban food environment	Unhealthy food cheaper than healthy alternatives, heavily marketed unhealthy foods, few healthy alternatives available/affordable
				3.4.6 Living Low/high density areas
				3.5.1 Prevalent community values around illness and helping
				3.5.2 Experience of stigma

## Sheet: Patient Capacity 
				Categories emerging from findings	Explanation of category	Tally with Int ref	Selected, edited verbatim quotes to illustrate	Reference [line + Interview]	Notes
				4.1.1 Understanding of importance of taking medication as prescribed
				4.1.2 Understanding importance of monitoring	Knowing viral load, when to take medication etc.
				4.1.3 Knowledge of symptoms and signs of complications
				4.1.4 Understanding of what consitutes healthy lifestyle	diet and physical activity, smoking, alcohol (in their context)
				4.2.1 Experience of requirements for care for different conditions	comparitive between conditions and locations
				4.2.2 Extend of fear around different conditions	impacts capacity and felt burden
				4.3.1 Faith and spiritual strength
				4.3.2 Believes around illness
				4.3.3 Resilience	accepting the diagnoses, attitude to life, coping with adversity, adapting to life changes (emotional strength)	PU001[F48]	"I do not stress myself. If the doctor tell me you are suffering from this, I just tell them ‘thanks doctor’, for letting me know, I’ll live with it. "	PU001[F48][Line61]	Participants speaks about recently diagnosed heart illness
				4.3.4 Sense of agency	Belief in control constraints, ability to control circumstances and life, expectations
				4.3.5 Mediating expectations	of quality of live and health services
				4.4.1 Availability and extent of social support
				4.4.2 Type of social support
				4.4.3 Ability and confidence to seek and sustain support	including reciprocation
				4.5.1 Strategies to overcoming barriers
				4.5.2 Challenges to overcoming barriers

## Sheet: Impact Quality of Life
				Categories emerging from findings	Explanation of Category	Tally with Int ref	Selected, edited verbatim quotes to illustrate	Reference [line + Interview]	Notes
				5.1.1 Side-effects, complications & pain	demands on the body to walk to clinic, physical activity,
				5.1.2 limiting ability to be physically active
				5.1.3 Physical effort to seek health care
				5.2.1 Shock & stress about diagnoses and complications of lifelong illnesses
				5.2.2 Anxiety about coping with demands of lifelong illnesses
				5.2.3 Guilt of being dependent on others
				5.2.4 Guilt of diversion of family resources
				5.2.5 Feeling enslaved to regimen required
				5.2.6 Being forced to move location	Urban to rural
				5.3.1 Disruption to relationships and independence
				5.3.2 Negotiating social occasions
				5.3.3 Forming new relationships	with HCPs, neighbours, family members,
				5.3.4 Changing dynamics in existing relationships
				5.3.5 Changing social status
				5.4.1 Costs of transport to attend clinic
				5.4.2 Costs of extra meds and procedures	out-of-pocket expenses	PU001[F48]	They give us pills, they do not give us medication. For instance, I am asthmatic, and I always have a cough, but they don’t have cough mixture at the clinic, you have to buy yourself cough mixture	PU001[F48][Line64]
				5.4.3 Diversion of money from other priorities
				5.4.4. Incurring family debt
				5.4.5 Costs of losing stable income

## Sheet: COVID 
				Categories emerging from findings	Explanation of category	Tally of Refs	Selected, edited verbatim quotes to illustrate	Reference [line + Interview]	Notes
				1.1.1 Longer waiting times
				1.1.2 Disrupted services
				1.1.3 Delivery of medication
				1.1.4 Social distancing rules at facility
				1.2.1 Divert resources to hygiene products
				1.2.2 Job losses and descreased prospects of employment
				1.2.3 Administrative delays in accessing social services and grants
				1.3.1 Enforcing their own social isolation
				1.3.2 Avoiding social interaction due to fear of infection because of being high risk
				1.3.3 Interrupting of social life	Gatherings, churches, birthdays etc.
				1.3.4. Increased dependence on others
				1.4.1 Fear of infection, hospitalization and death when contracting COVID [Being in a high risk group]
				1.4.2 Feelings of loneliness and depression
